# Supplementary material for: Dissecting the dynamics of dysregulation of cellular processes in mouse mammary gland tumor
Source: BMC Genomics. 2009 Dec 13;10:601. doi: 10.1186/1471-2164-10-601 (PMC2799442; doi:10.1186/1471-2164-10-601)
Supplement: Additional file 1 — Modules identified in the analysis. Table in Excel with the gene content of the network modules identified in the differential expression and differential coexpression analyses, most strongly overrepresented Gene Ontology terms (Benjamini-Hochberg corrected p-value), and inferred function of the module. [file 1471-2164-10-601-S1.XLS]

## Sheet: Sheet1
Module	Size	Entrez Gene IDs	Best GO terms for the module (Benjamini-Hochberg corrected p-value)	Summarized function
5	92	11807 15450 12258 230558 20219 20704 12274 12266 12401 14080 11818 103161 14058 11606 16425 15139 11625 16427 58992 11905 238055 317677 11816 226243 14962 12279 94175 16625 110382 11812 11425 15235 12944 22789 12263 71693 55938 14061 17174 18406 16803 15160 15458 11808 20211 75396 385643 12630 110135 385077 50909 17195 18816 20210 19123 11883 22370 57279 383055 20317 17777 16005 14161 16426 17046…	acute inflammatory response 1.1E-27, blood coagulation 6.2E-23, activation of immune response 1.1E-13, B cell mediated immunity 3.3E-11	acute immune response
13	40	67054 11566 216456 27053 11639 51797 13877 435881 237823 269378 108037 434593 23918 108156 246728 13178 20425 11720 14450 23917 14583 17768 14287 27369 433298 72141 56749 22247 107650 55936 76485 110119 94181 107747 14660 50868 66194 319945 104923 209027	amino acid metabolic process 5.8E-13, purine biosynthesis 3.0E-14, one-carbon metabolism 4.8E-14	aminoacid metabolism
14	40	66694 66052 226139 66821 67003 66445 12850 230027 66242 67914 66142 432822 12869 12859 12858 12866 12862 22272 69802 20463 66152 12864 12867 56428 56454 71883 30055 110323 435456 320302 74610 20930 30057 66594 22273 13067 229487 13347 76563 66925	mitochondrial envelope 8.7E-25, mitochondrial respiratory chain 3.6E-22, ubiquinone biosynthesis 5.5E-5	respiratory chain
18	38	67834 21991 170759 14751 432584 269951 14433 71832 170718 67680 17436 56451 68263 14194 235339 16832 18598 433182 16828 56421 18655 18641 383050 78920 15285 13807 17449 18477 27402 15929 109264 17448 20916 18642 54122 107029 68185 223722	glycolysis 2.7E-28, aerobic respiration 9.5E-26, cellular metabolic process 1.8E-5	energy metabolism
22	36	228033 11958 71679 432676 11964 66335 67126 11950 11984 11972 11957 57423 11946 11947 66043 67942 11966 11973 114143 383783 108664 11949 54411 386240 66237 11975 27425 22228 73834 435513 235574 72325 68055 14815 237038 21871	hydrogen ion transport 8.1E-62, ATPase activity, coupled to transmembrane movement of ions 3.9E-46	ATPase
24	34	11886 19063 65972 17113 110173 17939 13040 19156 16889 74245 13032 17159 235441 70823 75612 15212 108687 22258 110006 71665 14667 12091 11605 16792 14420 140481 57319 382064 17158 73744 57783 27426 84092 22224	lysosome 3.4E-32, hydrolase activity 2.3E-17, signal 4.0E-8, glycoside hydrolase, catalytic core 2.4E-8, mannosidase activity 3.4E-8	lysosome
30	29	78816 19877 101540 11836 110157 56289 17925 12704 108699 104418 18752 217480 13139 70719 110524 227333 19395 22324 17918 17883 18753 18750 18751 18755 71302 75292 22325 18754 68750	protein kinase C, phorbol ester/diacylglycerol binding 7.8E-50, signal transduction 6.8E-10, natural killer cell mediated cytotoxicity 3.1E-4, VEGF signaling pathway 3.9E-2, ErbB signaling pathway 6.3E-3, leukocyte transendothelial migration 2.5E-3, focal adhesion 2.2E-3	signaling
32	28	66824 11783 94044 12124 12369 17874 12362 16859 22335 53333 12370 12015 22333 12371 237048 12363 58210 19735 257632 278677 17210 12339 56722 332579 16362 71609 22334 53375	apoptosis 3.3E-11, DEATH-like 3.2E-9	apoptosis
33	28	227960 11666 18631 108123 103737 17527 74043 56535 19302 18633 56273 72129 224824 18632 20479 19299 19298 98710 53612 74244 22319 108124 20909 74732 74204 56494 208092 18571	protein transport 1.3E-13, establishment of protein localization 1.9E-13, peroxisomal membrane 7.0E-22	protein transport
35	27	16450 16449 18132 29857 20720 20755 435585 14622 14620 16775 16776 27279 12560 12836 16780 239673 19227 16667 14181 330539 16779 16782 30838 353156 93686 16669 433389	cell communication 2.3E-8, basement membrane 2.3E-7, EGF-like region 5.8E-6, extracellular matrix structural constituent 4.9E-5, cell adhesion 2.7E-3	cell adhesion
37	27	27374 104721 66164 69237 13433 213895 68017 54632 234366 11632 52513 110109 69072 238505 52705 12607 272714 13436 100609 230737 224481 56335 225215 232887 17850 57741 235036	ribosome biogenesis and assembly 2.0E-10, methyltransferase activity 3.5E-9, nucleus 6.6E-3, gene expression 1.7E-2, regulation of gene expression, epigenetic 5.3E-1	ribosome, DNA methylation
38	26	436069 56208 11797 17951 15181 56786 21803 20220 83796 21929 385971 52440 385128 15183 65961 52615 56233 16822 30945 106869 20354 15185 18673 20853 21847 81004	chromatin regulator 3.6E-8, histone deacetylase activity 4.5E-4, chromosome organization and biogenesis 3.9E-5	chromatin
40	25	27052 16415 19204 21926 21947 16643 16408 73255 16401 22122 20963 17059 16421 26364 16407 75458 218138 16409 16411 436101 223272 58860 16994 76355 67883	integrin complex 8.0E-12, von Willebrand factor, type A 5.5E-6, biological adhesion 5.8E-4, integral to plasma membrane 5.5E-6	integrin complex
42	24	234734 27267 73192 73635 66407 20226 71941 85305 110960 226414 56361 67049 382464 244141 70223 117109 66966 208366 70560 67676 54364 22375 71984 71807	tRNA metabolic process 2.5E-35, aminoacyl-tRNA synthetase 5.1E-27	tRNA synthetase
47	20	11535 14254 11607 18160 11556 14584 16846 12918 11482 23886 67315 13856 21334 21678 16006 18654 50498 54156 19011 21338	extracellular region 1.6E-4, signal 1.4E-3, tube development 7.0E-1, blood vessel development 7.6E-1, neuroactive ligand-receptor interaction 9.8E-1	signaling, angiogenesis
50	19	14990 12010 21356 56407 15013 14991 16149 15051 15040 15018 15000 21355 14998 14968 245616 15002 14960 114887 386456	antigen processing and presentation 8.1E-31, Immunoglobulin/major histocompatibility complex motif 1.1E-22, lysosome 7.8E-5, positive regulation of T cell differentiation 2.9E-2	adaptive immune response
51	19	107476 78038 22428 104112 231691 228061 230163 18770 18534 18563 14121 74551 434043 27376 110821 67260 66904 93898 241447	lipid biosynthetic process 5.8E-9, gluconeogenesis 2.5E-7, glucose metabolic process 1.8E-6	metabolic processes
54	18	20311 21826 20296 12985 16193 20310 16878 14825 20307 83996 20306 23892 20292 17390 18413 17392 20855 20308	cytokine activity 7.3E-16, chemokine, interleukin-8-like 1.4E-11, immune response 8.5E-9, inflammatory response 8.9E-9, Jak-STAT signaling pathway 7.4E-1	immune response
57	17	11555 231805 16816 12355 23957 19219 20181 15378 19013 19218 192654 19220 382883 19217 19222 19885 22026	receptor activity 7.6E-6, prostaglandin receptor activity 8.6E-8, G-protein signaling, coupled to cAMP nucleotide second messenger 9.7E-1	receptor activity
60	17	433095 13077 226105 170716 13094 385303 13106 14262 99586 13109 226601 72054 14261 226564 104086 55990 394435	monooxygenase 4.0E-20, microsome 5.1E-16, endoplasmic reticulum 4.7E-10, flavin-containing monooxygenase activity 6.6E-6	monooxygenase
65	16	11534 110639 68995 436045 245576 15452 75456 12346 13361 21915 320685 218977 232087 22171 67763 436260	nucleotide biosynthesis 5.4E-12	nucleotide biosynthesis
69	15	56505 22589 320890 13871 218892 170472 79456 22427 54128 20589 14756 68758 54380 72515 15260	helicase 1.9E-11, DNA repair 6.2E-2, chromosome organization and biogenesis 1.8E-1	DNA repair
70	15	29875 56327 26754 21454 209318 56310 26893 26891 26572 108679 26895 57912 26894 114713 12848	nuclear part 9.3E-6, protein complex 4.5E-4, cytoplasm 8.7E-4, small GTPase mediated signal transduction 9.9E-1, posttranslational modification, protein turnover, chaperones 8.9E-2	protein degradation
71	15	11656 20773 19044 11655 18023 22275 17025 14151 22276 383565 26912 12892 15109 12349 70383	heme biosynthetic process 3.2E-19, lyase 5.5E-6, mitochondrion 1.9E-2	heme biosynthesis
73	15	11669 212647 11668 11670 11671 110695 56752 11522 72535 58810 229871 107257 432549 19125 56189	oxidoreductase activity, acting on the aldehyde or oxo group of donors, NAD or NADP as acceptor 3.0E-13, glycolysis / gluconeogenesis 2.5E-8, aldehyde dehydrogenase (NAD) activity 1.1E-12	oxidoreductase activity
74	15	20529 11927 11977 12460 11979 12870 383065 15203 192113 20530 71775 13057 18114 230676 20657	copper ion transmembrane transporter activity 1.1E-19	Cu transporter
77	14	11803 11820 14758 103967 56710 244417 13855 13191 78798 234663 21648 13426 67068 13427	dynein complex 2.8E-8, microtubule cytoskeleton 6.6E-7, endocytosis 1.6E-1	dynein complex
80	14	436142 74385 70349 27395 54161 50797 59042 12847 12068 56447 20333 13026 20167 66397	er-golgi transport 7.1E-12, COPI coated vesicle membrane 4.7E-12	ER-Golgi transport
83	14	170791 225363 68572 21843 211253 19704 435696 14853 71586 68134 15473 80861 70640 216345	translational termination 1.5E-5, translation release factor activity 1.6E-5, mRNA catabolic process, nonsense-mediated decay 4.0E-4, restriction endonuclease, type I, R subunit/Type III, Res subunit 2.7E-2, ATP-dependent helicase activity 5.8E-1	translation termination
88	13	13238 329547 53856 69785 19074 13035 12796 53876 17002 17394 50701 19152 17395	extracellular region 4.2E-5, zymogen 1.3E-3, collagen degradation 8.8E-3, secreted 4.9E-2, proteolysis 2.9E-1, response to biotic stimulus 9.6E-1	collagen degradation
90	13	57138 14395 26372 14394 110886 14658 435564 14406 14397 54393 14402 14400 20266	chloride transport 7.5E-17, GABA receptor activity 2.0E-14, neurotransmitter-gated ion-channel 2.2E-13, postsynaptic membrane 6.1E-13, gamma-aminobutyric acid signaling pathway 1.4E-12, synapse part 7.0E-13	GABA receptor
93	13	14219 14314 16007 240725 216616 23959 16009 14173 16012 16011 16010 56213 22271	growth factor binding 1.5E-10 , regulation of cell growth 1.0E-7, angiogenesis 8.0E-1	growth factor binding
97	13	56031 434574 30795 14228 433862 14227 18018 14229 433064 67872 94244 18087	rotamase 2.9E-13, cis-trans isomerase activity 9.0E-13	rotamase
102	12	269774 70990 14191 23960 70110 15976 26388 233490 23825 99899 16825 22367	immune system process 1.0E0, phosphoprotein 1.0E0, ATP binding 1.0E0, nucleus 1.0E0, regulation of transcription, DNA-dependent 1.0E0	immune response
109	11	12387 13511 14797 26941 27373 56637 68018 93687 103236 104318 320493	9 9.60E-14 Wnt signaling pathway 9.60E-14, Hedgehog signaling pathway 7.30E-05, phosphoprotein 3.50E-04, cell surface receptor linked signal transduction 3.40E-01	Wnt and hedgehog signaling
110	11	11752 18792 14066 18787 12509 14062 18591 14063 50766 18791 18788	signal 2.1E-4, plasminogen activation 5.8E-7 , fibrinolysis pathway 3.5E-6, blood coagulation 1.7E-2	coagulation
129	11	12653 14599 12640 22094 18976 16866 56635 14308 19116 20379	hormone 3.6E-9, gonadotropin, beta chain 2.6E-2, signal 2.5E-5, cell surface receptor linked signal transduction 1.0E0	hormone activity
131	11	13840 13846 13835 270190 13844 13838 13841 13845 13836 13848	ephrin receptor, ligand binding 4.1E-22, ephrin receptor activity 2.3E-26, fibronectin, type III 1.0E-12	ephrin receptor
