# Supplementary material for: Dissecting the dynamics of dysregulation of cellular processes in mouse mammary gland tumor
Source: BMC Genomics. 2009 Dec 13;10:601. doi: 10.1186/1471-2164-10-601 (PMC2799442; doi:10.1186/1471-2164-10-601)
Supplement: Additional file 2 — Results of differential expression analysis of the additional datasets. [file 1471-2164-10-601-S2.XLS]

## Sheet: Sheet1
Mammary gland control versus mammary tumor dataset
I. Modules upregulated in mammary gland control
module	FDR q-value*	function
7	0	myofibril
21	0	cell adhesion
93	0.00753381	growth factor binding
54	0.0100102	immune response
8	0.0576276	fatty acid and carboxylic acid metabolism
41	0.101964	cytokine binding
81	0.105627	leukotriene biosynthesis
36	0.106211	defense response
104	0.10978	lymphocyte activation
118	0.112009	tumor necrosis factor binding
50	0.114386	adaptive immune response
88	0.115729	collagen degradation
47	0.11574	signaling, angiogenesis
57	0.119296	receptor activity
110	0.131211	coagulation
101	0.133869	complement and coagulation cascades
51	0.165873	metabolic processes
86	0.168253	protein amino acid ADP-ribosylation
107	0.186095	tetrahydrobiopterin biosynthesis
II. Modules upregulated in mammary tumor
module	FDR q-value	function
1	0	translation
2	0	cell cycle
3	0	mRNA processing
4	0	DNA repair
9	0.00310512	proteasome
12	0.00824765	rRNA processing
42	0.0144145	tRNA synthetase
20	0.0250541	endoplasmic reticulum
37	0.0281684	ribosome, DNA methylation
29	0.0867166	stress response, heat shock proteins
65	0.137943	nucleotide biosynthesis
105	0.14954	nucleolus
19	0.163773	RNA binding
15	0.171104	DNA repair
82	0.176307	methyltransferase
70	0.17908	protein degradation
80	0.184219	ER-Golgi transport
10	0.197142	transcription
25	0.197283	transcription
69	0.211665	DNA repair
13	0.232563	aminoacid metabolism
Immune-susceptible versus immune-resistant tumor cells
I. Modules upregulated in immune-susceptible tumor cells
module	FDR q-value	function
24	0.0427707	lysosome
87	0.0657472	cartilage development
50	0.092281	adaptive immune response
5	0.202723	acute immune response
108	0.222713	mitochondrion
48	0.231351	potassium transport
Differential expression of the modules has been conducted in GSEA software. Modules indicated in bold font have been also identified in the analysis of Li et al. data.
