# Supplementary material for: Dissecting the dynamics of dysregulation of cellular processes in mouse mammary gland tumor
Source: BMC Genomics. 2009 Dec 13;10:601. doi: 10.1186/1471-2164-10-601 (PMC2799442; doi:10.1186/1471-2164-10-601)
Supplement: Additional file 3 — Results of differential coexpression analysis of the additional datasets. [file 1471-2164-10-601-S3.XLS]

## Sheet: Sheet1
Mammary gland control versus mammary tumor dataset
I. Coexpressed in WT, not coexpressed in tumor
module	N	p.WT	p.MT	mean.corr WT	mean.corr MT	mean.diff	function
12	34	0.11	0.35	0.0468388	0.00690545	0.0399334	rRNA processing
22	28	0	0.92	0.259959	-0.0240861	0.284045	ATPase
33	28	0.08	0.67	0.0569233	-0.0173703	0.0742936	protein transport
41	21	0.1	0.89	0.0718792	-0.0410561	0.112935	cytokine binding
50	11	0.01	0.35	0.548764	0.0144016	0.534362	adaptive immune response
64	15	0.08	0.97	0.135414	-0.0662626	0.201677	regulation of cell shape
66	15	0	0.56	0.398277	-0.0177621	0.416039	ion transport
68	15	0.12	0.5	0.0570253	-0.0113597	0.0683849	protein kinase cascade
69	13	0.12	0.71	0.124751	-0.0515265	0.176278	DNA repair
78	11	0	0.83	0.572142	-0.0710541	0.643196	immune system response
80	13	0.03	0.74	0.276472	0.00213329	0.274339	ER-Golgi transport
82	11	0.13	0.54	0.0993531	-0.0367165	0.13607	methyltransferase
91	12	0.1	0.51	0.11435	-0.0157349	0.130085	growth factor receptor
105	12	0.07	0.77	0.142187	-0.046507	0.188694	nucleolus
109	10	0.14	0.69	0.143805	-0.0426553	0.18646	Wnt and hedgehog signaling
116	11	0.01	0.82	0.309183	-0.0840032	0.393186	intracellular signalling cascade
II. Not coexpressed in WT, coexpressed in tumor
module	N	p.WT	p.MT	mean.corr WT	mean.corr MT	mean.diff	function
6	62	0.81	0	-0.011599	0.146192	-0.157791	nuclear pore, nuclear transport
17	29	0.48	0.13	0.0095135	0.099278	-0.0897645	cytoskeleton
35	23	0.44	0	-0.00469891	0.283161	-0.28786	cell adhesion
46	18	0.6	0.14	-0.0130291	0.175411	-0.18844	Notch receptor processing
54	17	0.51	0.07	-0.0134072	0.163727	-0.177134	immune response
63	14	0.71	0.09	-0.042935	0.17651	-0.219445	cell adhesion
67	16	0.55	0.13	-0.0137033	0.127003	-0.140707	signal
76	13	0.53	0.09	-0.0300943	0.115136	-0.14523	cytoskeleton, intermediate filament
90	12	0.67	0.07	-0.0457461	0.236186	-0.281933	GABA receptor
93	13	0.92	0.06	-0.0743661	0.167945	-0.242311	growth factor binding
99	11	0.69	0.11	-0.0619055	0.203853	-0.265758	oxidoreductase activity
110	11	0.3	0.01	0.043957	0.341309	-0.297352	coagulation
115	10	0.71	0	-0.073003	0.397855	-0.470858	ribosome
117	10	0.93	0	-0.0939557	0.650735	-0.744691	nucleic acid metabolism
Immune-susceptible and immune-resistant cancer cells
I. Coexpressed in immune-susceptible, not coexpressed in immune-resistant
module	N	p.IS	p.IR	mean.corr IS	mean.corr IR	mean.diff	function
28	28	0	0.8	0.207284	-0.0104444	0.217728	T cell receptor complex
62	15	0.03	0.38	0.200242	0.0249653	0.175276	microtubule
89	12	0.04	0.54	0.236035	-0.0177103	0.253745	cytoskeleton
107	11	0.03	0.49	0.245984	0.0154482	0.230536	tetrahydrobiopterin biosynthesis
108	10	0.12	0.54	0.211709	0.0442801	0.167429	mitochondrion
116	11	0.14	0.46	0.147348	0.0111755	0.136173	intracellular signalling cascade
II. Not coexpressed in immune-susceptible, coexpressed in immune-resistant
module	N	p.IS	p.IR	mean.corr IS	mean.corr IR	mean.diff	function
3	95	0.33	0.01	0.0165575	0.0832375	-0.06668	mRNA processing
4	100	0.54	0	0.00868308	0.107879	-0.0991963	DNA repair
12	34	0.47	0.14	0.016936	0.048139	-0.0312031	rRNA processing
13	33	0.35	0.06	0.0376845	0.0686239	-0.0309394	aminoacid metabolism
15	37	0.44	0.13	0.0250601	0.0442117	-0.0191516	DNA repair
22	28	0.99	0.05	0.0150969	0.246589	-0.231492	ATPase
29	28	0.58	0.05	0.00880473	0.0999879	-0.0911832	stress response, heat shock proteins
30	29	0.68	0.12	-0.00602381	0.0613633	-0.0673871	signaling
33	28	0.61	0	0.00635021	0.27999	-0.27364	protein transport
49	19	0.66	0.03	-0.000445146	0.20914	-0.209585	neuropeptide receptor
50	11	0.77	0.03	-0.0377698	0.393585	-0.431355	adaptive immune response
51	17	0.91	0.12	-0.0373699	0.11508	-0.15245	metabolic processes
64	15	0.53	0.08	0.0281963	0.160757	-0.13256	regulation of cell shape
67	16	0.34	0	0.0781224	0.537145	-0.459022	signal
70	15	0.37	0.03	0.107095	0.2607	-0.153605	protein degradation
75	14	0.89	0.01	-0.0457451	0.325491	-0.371236	carboxylic acid transport
87	13	0.43	0.02	0.0431127	0.300963	-0.25785	cartilage development
92	10	0.71	0.08	-0.0168958	0.250323	-0.267219	cGMP-binding
96	12	0.75	0.04	-0.0218124	0.277226	-0.299038	protein transport
98	10	0.37	0	0.114854	0.933395	-0.818542	nervous system development
99	11	0.98	0.07	-0.0813986	0.242757	-0.324155	oxidoreductase activity
100	12	0.66	0.07	-0.00326419	0.202483	-0.205747	histone acetyltransferase activity
106	10	0.87	0.14	-0.0732116	0.179631	-0.252843	ER, growth factor binding
111	11	0.67	0.03	-0.00892561	0.270357	-0.279282	growth factor
117	10	0.9	0.14	-0.0659033	0.165517	-0.23142	nucleic acid metabolism
Average value for Pearson’s Correlation Coefficient in the module, corresponding p-value, and difference of mean correlations between conditions are shown .Significant coexpression was declared based on the p-value (threshold of p-value<0.15: coexpressed; p-value>0.3: not coexpressed). Modules indicated in bold font have been also identified in the analysis of Li et al. data.
